# Supplementary material for: Arrayed in vivo barcoding for multiplexed sequence verification of plasmid DNA and demultiplexing of pooled libraries
Source: Nucleic Acids Res. 2024 May 6;52(10):e47. doi: 10.1093/nar/gkae332 (PMC11162764; doi:10.1093/nar/gkae332)
Supplement: gkae332_Supplemental_Files [file gkae332_supplemental_files.zip]

Archive with 6 entries (6 files):
- Supplementary Figures.pdf
- Supplementary Table S6. Sequences for 1,100 oligonucleotides randomly sampled from the human reference genome.tsv
- Supplementary Table S8. LASSO probe details.tsv
- Supplementary Table S9. Oligonucleotides used for Illumina sequencing.xlsx
- Supplementary Tables S1 and S2.xlsx
- Supplementary Tables S3, S4, S5, S7.pdf
